# Supplementary material for: Nasal obstruction and cheek biting as overlooked sequelae of facial nerve palsy: Findings from an exploratory cohort study
Source: JPRAS Open. 2026 Jan 29;49:1–6. doi: 10.1016/j.jpra.2026.01.035 (PMC12936749; doi:10.1016/j.jpra.2026.01.035)
Supplement: Supplementary file 1 — Full wording of the additional nasal obstruction and cheek biting items, together with representative FaCE scale questions used for comparison [file mmc1.xlsx]

## Sheet: Sheet1
Supplemental table 1.
No.	Question (English)		Always	Most of the time	Sometimes	Rarely	Never
1	Do you experience dryness, irritation, or itching in the affected eye?		1	2	3	4	5
2	Do you frequently use eye drops or ointment for the affected eye?		1	2	3	4	5
3	Does the affected eye water excessively or does tearing spill over?		1	2	3	4	5
4	Do you feel nasal obstruction (a blocked nose) on the affected side? [Added item]		1	2	3	4	5
5	Do you have trouble keeping saliva, food, or liquid inside the mouth, causing leakage?		1	2	3	4	5
6	Do you find it difficult to smile?		1	2	3	4	5
7	Do you bite the buccal mucosa (inside of the cheek) while eating? [Added item]		1	2	3	4	5
	Added item: Not included in the original FaCE scale; newly added to evaluate nasal obstruction and cheek biting
