# Supplementary material for: Nasal obstruction and cheek biting as overlooked sequelae of facial nerve palsy: Findings from an exploratory cohort study
Source: JPRAS Open. 2026 Jan 29;49:1–6. doi: 10.1016/j.jpra.2026.01.035 (PMC12936749; doi:10.1016/j.jpra.2026.01.035)
Supplement: Supplementary file 2 — Typical nasal deformities observed in a patient with Bell’s palsy (A) Frontal view showing a reduction in the size of the affected (left) nostril aperture. (B) Basal view demonstrating narrowing of the ipsilateral nasal valve. The yellow dotted lines delineate the nostril aperture (A) and the vestibular opening (B) on the affected side. [file mmc2.zip]

Archive with 1 entries (1 files):
- Supplement file 2.tif
